# Supplementary material for: Volatile Composition of Fortification Grape Spirit and Port Wine: Where Do We Stand?
Source: Foods. 2023 Jun 20;12(12):2432. doi: 10.3390/foods12122432 (PMC10297353; doi:10.3390/foods12122432)
Supplement: Supplementary file 1 [file foods-12-02432-s001.zip]

Archive with 2 entries (2 files):
- Table S1 - revised.xlsx
- Table S2 - revised.xlsx
