# Supplementary material for: Volatile Composition of Fortification Grape Spirit and Port Wine: Where Do We Stand?
Source: Foods. 2023 Jun 20;12(12):2432. doi: 10.3390/foods12122432 (PMC10297353; doi:10.3390/foods12122432)
Supplement: Supplementary file 1 [file foods-12-02432-s001.zip › Table S1 - revised.xlsx]

## Sheet: Table S1
Table S1 - Volatile compounds reported in the literature for grape spirit (Aguardente) and Port wine, organized by chemical family. When available, it is also included data about concentration for each matriz.
Family	Compounds	Molecular Formula	Grape spirit (77% v/v alcohol)		Port wine#
			[µg/L]	Refs listed below	Style	[µg/L]	Refs listed below
Acids	Acetic acid	C2H4O2	-	-	Tawny, Ruby, NS*	-	[8,21]
	Propanoic acid	C3H6O2	-	-	Tawny, Ruby	-	[8]
	Butanoic acid (Butyric acid)	C4H8O2	-	-	NS	110 - 250	[50]
	3-Methylbutanoic acid (Isovaleric acid)	C5H10O2	-	-	Ruby; NS	305 - 440	[12,50]
	Hexanoic acid	C6H12O2	-	-	Tawny, Ruby, NS	445 - 1735	[8,24,50]
	Octanoic acid (Caprylic acid)	C8H16O2	-	-	Tawny, NS	305 - 1795	[9,21,24,39,50]
	Decanoic acid	C10H20O2	-	-	Tawny, NS	200 - 760	[24,50]
	Hexadecanoic acid	C16H32O2	-	-	Tawny, Ruby	-	[8]
Alcohols	Methanol	CH4O	-	-	Tawny	202000 - 360300	[26,39]
	Ethanol	C2H6O	-	-	NS	-	[8,26]
	1-Propanol	C3H8O	-	-	Tawny, Ruby, NS	46900 - 66400	[8,26,39]
	2-Methyl-1-propanol	C4H10O	-	-	Tawny, Ruby, NS	93300 - 146700	[8,26,39]
	1-Butanol	C4H10O	-	-	Tawny, Ruby, NS	-	[8,26]
	2-Butanol	C4H10O	-	-	Tawny, Ruby, NS	-	[8,26]
	2,3-Butanediol	C4H10O2	-	-	Tawny, Ruby, NS	-	[8,21]
	1-Pentanol	C5H12O	-	-	Tawny, Ruby	-	[8]
	2-Methyl-1-butanol	C5H12O	-	-	Tawny, Ruby	62700 - 97100	[8,39]
	3-Methyl-1-butanol	C5H12O	-	-	Tawny, Ruby, NS	149640 - 344100	[8,23,26,39,50]
	1-Ethoxy-2-propanol	C5H12O2	-	-	Tawny, Ruby	-	[8]
	3-Ethoxy-1-propanol	C5H12O2	-	-	Tawny, Ruby	-	[8]
	2-Hexen- 1-ol	C6H12O	-	-	Tawny, Ruby	-	[8]
	3-Hexen-1-ol	C6H12O	-	-	Tawny, Ruby, NS	14.0 - 146	[8,9,50]
	1-Hexanol	C6H14O	-	-	Tawny, Ruby, NS	1850 - 6600	[8,9,26,39,50]
	Phenylmethanol (Benzyl alcohol)	C7H8O	100	[3]	Tawny, Ruby, NS	85 - 2720	[3,8,9,12,50]
	2-Phenylethanol (Phenylethyl alcohol)	C8H10O	1150	[3]	Tawny, Ruby, NS	10200 - 56700	[3,8,9,12,21,23,50]
	1-Octanol	C8H18O	-	-	Tawny, Ruby	7.60 - 41.4	[8,50]
Aldehydes	Formaldehyde	CH2O	0.207 - 0.703	[45]	-	-	-
	Oxaldehyde (Glyoxal)	C2H2O2	-	-	Tawny, Ruby, White	248 - 28630	[16,27,39]
	Acetaldehyde	C2H4O	31100 - 185710	[29,45,46]	Tawny, Ruby, White, NS	1360 - 94000	[21,26,27,39,46,50]
	2-Propenal	C3H4O	-	-	Tawny, Ruby, White	8.6	[27]
	2-Oxopropanal (Methyl glyoxal)	C3H4O2	420 - 16340	[29]	Tawny, Ruby, White	571 - 25400	[16,27,39]
	Propanal	C3H6O	6.1 - 220	[29,45]	Tawny, Ruby, White	4.1 - 403	[27]
	(E)-2-Butenal	C4H6O	-	-	Tawny, Ruby, White	0.5 - 574	[27]
	2-Methylpropanal	C4H8O	0.447 - 12.954	[45]	Tawny, Ruby, White	24 - 1087	[15,27]
	Butanal	C4H8O	-	-	Tawny, Ruby, White	0.9 - 27	[27]
	2-Methylbutanal	C5H10O	0.19 - 5690	[29,45]	Tawny, Ruby, White	17 - 806	[15,27]
	3-Methylbutanal	C5H10O	9.07 - 4140	[29,45]	Tawny, Ruby, White	20 - 2246	[15,27]
	Pentanal	C5H10O	-	-	Tawny, Ruby, White	0.2 - 18	[27]
	(E)-2-Pentenal	C5H8O	-	-	Tawny, Ruby, White	0.3 - 1.0	[27]
	3-Methyl-2-butenal	C5H8O	-	-	Tawny, Ruby, White	-	[27]
	(E)-2-Hexenal	C6H10O	-	-	Tawny, Ruby, White	0.4 - 1.45	[15,27]
	2-Methylpentanal	C6H12O	-	-	Tawny, Ruby, White	-	[27]
	Hexanal	C6H12O	-	-	Tawny, Ruby, White	1.2 - 36	[27]
	(E)-2-Heptenal	C7H12O	-	-	Tawny, Ruby, White	0.06 - 0.5	[15,27]
	Heptanal	C7H14O	-	-	Tawny, Ruby, White	0.3-2.9	[27]
	Benzaldehyde	C7H6O	20 - 690	[3,29]	Tawny, Ruby, White, NS	0.79 - 837	[3,8,9,21,24,27,30,50,52]
	(E)-2-Octenal	C8H14O	-	-	Tawny, Ruby, White	0.4 - 291.8	[15,27,39]
	Octanal	C8H16O	-	-	Tawny, Ruby, White	0.3 - 128	[27,39]
	Phenyl acetaldehyde	C8H8O	-	-	Tawny, Ruby, White	18 - 103	[15,27]
	(E)-2-Nonenal	C9H16O	-	-	Tawny, Ruby, White	0.2 - 1.02	[15,27]
	Nonanal	C9H18O	0.211 - 33.5	[45]	Tawny, Ruby, White	1.2 - 3.1	[27]
	(E)-2-Decenal	C10H18O	-	-	Tawny, Ruby, White	0.2	[27]
	Decanal	C10H20O	-	-	Tawny, Ruby, White	0.8 - 3.5	[27]
	Undecanal	C11H22O	-	-	Tawny, Ruby, White	0.3 - 2	[27]
	Dodecanal	C12H24O	-	-	Tawny, Ruby, White	0.4 - 6.8	[27]
	Tridecanal	C13H26O	-	-	Tawny, Ruby, White	-	[27]
Dioxanes and Dioxolanes	Dioxolane (isomers)	C3H6O2	-	-	NS	-	[21]
	2-Methyl-1,3-dioxolane	C4H8O2	-	-	Tawny, Ruby	-	[8]
	Dioxane (isomers)	C4H8O2	-	-	Tawny, NS	-	[21,53]
	5-Hydroxy-2-methyl-1,3-dioxane (isomers)	C5H10O3	-	-	NS	-	[13,23]
	4-Hydroxymethyl-2-methyl-1,3-dioxolane (isomers)	C5H10O3	-	-	NS	-	[13,23]
	2-ethyl-4-methyl-1,3-dioxolane	C6H12O2	-	-	Tawny, Ruby	-	[8]
	2-Propyl-4-methyl-1,3-dioxolane	C7H14O2	-	-	Tawny, Ruby	-	[8]
	2-Isobutyl-4-methyl-1,3-dioxolane	C8H16O2	-	-	Tawny, Ruby	-	[8]
	2-Butyl-4-methyl-1,3-dioxolane	C8H16O2	-	-	Tawny, Ruby	-	[8]
	2-Propyl-4,5-dimethyl-1,3-dioxolane	C8H16O2	-	-	Tawny, Ruby	-	[8]
	2-Phenyl-4-methyl-1,3-dioxolane	C10H12O2	-	-	Tawny, Ruby	-	[8]
Esters	Ethyl acetate	C4H8O2	-	-	Tawny, Ruby, NS	31640 - 65405	[8,26,39,50]
	Ethyl propanoate	C5H10O2	-	-	NS	129 - 173	[50]
	Propyl acetate	C5H10O2	-	-	Tawny, Ruby	-	[8]
	Ethyl 2-hydroxypropanoate (Ethyl lactate)	C5H10O3	-	-	Tawny, Ruby, NS	1830 - 36640	[8,9,21,50]
	Ethyl-2-butenoate	C6H10O2	-	-	Tawny, Ruby	-	[8]
	4-Ethoxy-4-oxobutanoic acid (Monoethyl succinate)	C6H10O4	-	-	NS	-	[23]
	Ethyl butanoate	C6H12O2	-	-	Tawny, Ruby	60.2 - 214	[8,50]
	Isobutyl acetate	C6H12O2	-	-	Tawny, Ruby	-	[8]
	3-Methylbutyl formate	C6H12O2	-	-	Tawny, Ruby	-	[8]
	Ethyl 2-methylpropanoate (Ethyl isobutanoate)	C6H12O2	-	-	Tawny, Ruby	28.3 - 33.7	[8,50]
	Diethyl malonate	C7H12O4	-	-	Tawny, Ruby	-	[8]
	Ethyl pentanoate	C7H14O2	-	-	Tawny, Ruby	-	[8]
	Pentyl acetate	C7H14O2	-	-	Tawny, Ruby	-	[8]
	Ethyl 2-methylbutanoate	C7H14O2	-	-	Tawny, Ruby	4.09 - 14	[8,50]
	3-Methylbutyl acetate (Isoamyl acetate)	C7H14O2	434	[3]	Tawny, Ruby	330 - 1269	[3,8,39,50]
	Isobutyl 2-hydroxypropanoate (Isobutyl lactate)	C7H14O3	-	-	Tawny, Ruby	-	[8]
	Ethyl 3-methylbutanoate (Ethyl isovalerate)	C7H14O3	-	-	Tawny, Ruby	4.05 - 8.80	[8,50]
	Diethyl succinate	C8H14O4	6500	[3]	Tawny, Ruby, NS	20 - 18700	[3,8,12,21,39,50]
	Diethyl malate	C8H14O5	-	-	Tawny, Ruby, NS	-	[8,21,23]
	Diethyl tartrate	C8H14O6	-	-	NS	-	[23,24]
	Pentyl propanoate	C8H16O2	-	-	Tawny, Ruby	-	[8]
	Isobutyl butanoate	C8H16O2	-	-	Tawny, Ruby	-	[8]
	Hexyl acetate	C8H16O2	-	-	Tawny, Ruby, NS	-	[8,9]
	Ethyl hexanoate	C8H16O2	827	[3]	Tawny, Ruby, NS	109 - 1097	[3,8,9,39,50]
	Ethyl 2-methylpentanoate	C8H16O2	-	-	Tawny, Ruby, White	22 - 53	[49]
	Ethyl 3-methylpentanoate	C8H16O2	-	-	Tawny, Ruby, White	35 - 43	[49]
	Ethyl 4-methylpentanoate	C8H16O2	-	-	Tawny, Ruby, White	335 - 442	[49]
	3-Methylbutyl 2-hydroxypropanoate (Isoamyl lactate)	C8H16O3	-	-	Tawny, Ruby	-	[8]
	Methyl salicylate	C8H8O3	-	-	Tawny, Ruby	-	[8]
	2-Phenylethyl formate	C9H10O2	-	-	Tawny, Ruby, NS,	-	[8,9]
	Ethyl benzoate	C9H10O2	-	-	Tawny, Ruby	-	[8]
	Ethyl cyclohexanecarboxylate	C9H16O2	-	-	Tawny, Ruby, White	3.5 - 50	[49]
	Diethyl glutarate	C9H16O4	-	-	NS	-	[24]
	Ethyl propyl succinate	C9H16O4	-	-	Tawny, Ruby	-	[8]
	Methyl octanoate	C9H18O2	-	-	Tawny, Ruby	-	[8]
	Ethyl heptanoate	C9H18O2	-	-	Tawny, Ruby	-	[8]
	Pentyl butanoate	C9H18O2	-	-	Tawny, Ruby	-	[8]
	3-Methylbutyl butanoate	C9H18O2	-	-	Tawny, Ruby	-	[8]
	Heptyl acetate	C9H18O2	-	-	Tawny, Ruby	-	[8]
	Hexyl 2-hydroxypropanoate (Hexyl lactate)	C9H18O3	-	-	Tawny, Ruby	-	[8]
	2-Phenylethyl acetate	C10H12O2	55.4	[3]	Tawny, Ruby, NS	12 - 1179	[3,8,9,12,50,52]
	Ethyl isobutyl succinate	C10H18O4	-	-	Tawny, Ruby	-	[8]
	Isobutyl hexanoate	C10H20O2	-	-	Tawny, Ruby	-	[8]
	Octyl acetate	C10H20O2	-	-	Tawny, Ruby	-	[8]
	Pentyl pentanoate	C10H20O2	-	-	Tawny, Ruby	-	[8]
	3-Methylbutyl pentanoate	C10H20O2	-	-	Tawny, Ruby	-	[8]
	Ethyl octanoate	C10H20O2	3210	[3]	Tawny, Ruby	56 - 3180	[3,8,39,50]
	Butyl hexanoate	C10H20O2	-	-	NS	-	[9]
	Ethyl cinnamate	C11H12O2	-	-	NS	3.20 - 11.0	[9]
	Ethyl 3-phenylpropanoate (Ethyl hidrocinnamate)	C11H14O2	2.2	[3]	Ruby	3.5 - 6.7	[3]
	Ethyl 2,3-dihydrocinnamate	C11H14O2	-	-	NS	2.30 - 6.70	[9]
	Ethyl 3-methylbutyl succinate	C11H20O4	-	-	Tawny, Ruby	-	[8]
	Ethyl Isopentyl succinate	C11H20O4	-	-	Tawny, Ruby	-	[8]
	Methyl decanoate	C11H22O2	-	-	Tawny, Ruby	-	[8]
	Ethyl nonanoate	C11H22O2	-	-	Tawny, Ruby	-	[8]
	3-Methylbutyl hexanoate (Isoamyl caproate)	C11H22O2	-	-	Tawny, Ruby	-	[8]
	Ethyl 9-decenoate	C12H22O2	-	-	Tawny, Ruby	-	[8]
	Dibutyl succinate	C12H22O4	-	-	Tawny, Ruby	-	[8]
	Isobutyl octanoate	C12H24O2	-	-	Tawny, Ruby	-	[8]
	Ethyl decanoate	C12H24O2	4600	[3]	Tawny, Ruby	61- 4490	[3,8,12,50]
	3-Methylbutyl octanoate	C13H26O2	-	-	Tawny, Ruby	-	[8]
	3-Methylbutyl cinnamate	C14H18O2	-	-	Tawny, Ruby	-	[8]
	2-Phenylethyl hexanoate	C14H20O2	-	-	Tawny, Ruby	-	[8]
	Hexyl octanoate	C14H28O2	-	-	Tawny, Ruby	-	[8]
	Ethyl dodecanoate	C14H28O2	441	[3]	Tawny, Ruby	491 - 892	[3,8]
	Isobutyl decanoate	C14H28O2	-	-	Tawny, Ruby	-	[8]
	3-Methylbutyl decanoate	C15H30O2	-	-	Tawny, Ruby	-	[8]
	2-Phenylethyl octanoate	C16H24O2	-	-	Tawny, Ruby	-	[8]
	Ethyl tetradecanoate	C16H32O2	-	-	Tawny, Ruby	-	[8]
	3-Methylbutyl dodecanoate	C17H34O2	-	-	Tawny, Ruby	-	[8]
	Ethyl hexadecanoate	C18H36O2	-	-	Tawny, Ruby	-	[8]
	3-Methylbutyl tetradecanoate	C19H38O2	-	-	Tawny, Ruby	-	[8]
	3-Methylbutyl pentadecanoate	C20H40O2	-	-	Tawny, Ruby	-	[8]
	Ethyl octadecanoate	C20H40O2	-	-	Tawny, Ruby	-	[8]
	3-Methylbutyl hexadecanoate	C21H42O2	-	-	Tawny, Ruby	-	[8]
	3-Methylbutyl octadecanoate	C23H46O2	-	-	Tawny, Ruby	-	[8]
Furaldehydes and Lactones	Furfural	C5H4O2	-	-	Tawny, Ruby, White, NS	137 - 8741	[8,21,23,24,27,52,53]
	3-Hydroxy-4,4-dimethyldihydro-2(3H)-furanone (Pantolactone)	C6H10O3	-	-	NS	-	[24]
	5-Methyl-2-furfural	C6H6O2	-	-	Tawny, Ruby, White, NS	2.9 - 306	[8,21,27,52,53]
	5-(Hydroxymethyl)-2-furfural	C6H6O3	-	-	Tawny, Ruby, White, NS	-	[21,23,24,27,48,53]
	3-Hydroxy-4,5-dimethyl-2(5H)-furanone (Sotolon)	C6H8O3	-	-	Tawny, Ruby, White, NS	4.26-40.1	[14,21,24,48,51,53]
	γ-Ethoxycarbonyl-γ-butyrolactone	C7H10O4	-	-	NS	-	[24]
	Ethyl 2-furoate	C7H8O3	-	-	NS	-	[8,24]
	β-Methyl-γ-octalactone	C9H16O2	-	-	Tawny, Ruby	-	[8]
	γ-Butyrolactone	C9H16O2	-	-	Tawny, Ruby	-	[8]
Ketones	Acetone	C3H6O	-	-	Tawny, Ruby, White	-	[8,27]
	Butanedione (Diacetyl)	C4H6O2	-	-	Tawny, Ruby, White	968- 2510	[12,16,27,50]
	2-Butanone	C4H8O	-	-	Tawny, Ruby, White	46 - 3800	[27]
	3-Hydroxybutanone (Acetoin)	C4H8O2	-	-	Tawny, Ruby, White	27600 - 64300	[8,27,39]
	3-Methyl-2-butanone	C5H10O	-	-	Tawny, Ruby, White	1.4 - 195	[27]
	2-Pentanone	C5H10O	-	-	Tawny, Ruby, White	3.8 - 62	[27]
	3-Pentanone	C5H10O	-	-	Tawny, Ruby, White	0.2 - 2.0	[27]
	3-Penten-2-one	C5H8O	-	-	Tawny, Ruby, White	5.4 - 286	[27]
	2,3-Pentanedione	C5H8O2	-	-	NS	190 - 520	[16]
	4-Methyl-2-pentanone	C6H12O	-	-	Tawny, Ruby, White	-	[27]
	2-Methyl-3-pentanone	C6H12O	-	-	Tawny, Ruby, White	-	[27]
	2-Hexanone	C6H12O	-	-	Tawny, Ruby, White	0.2 - 6.3	[27]
	2-Cyclohexen-1-one	C6H8O	-	-	Tawny, Ruby, White	1.4 - 11	[27]
	2-Heptanone	C7H14O	-	-	Tawny, Ruby, White	1.3 - 23	[27]
	4-Heptanone	C7H14O	-	-	Tawny, Ruby, White	0.2	[27]
	2-Octanone	C8H16O	-	-	Tawny, Ruby, White	0.2 - 0.5	[27]
	2-Nonanone	C9H18O	-	-	Tawny, Ruby, White	0.8 - 1.6	[27]
	1-(4-Hydroxy-3-methoxyphenyl)-1-propanone (Propiovanillone)	C10H12O3	-	-	Tawny, Ruby	-	[8]
	2-Decanone	C10H20O	-	-	Tawny, Ruby, White	13.7 - 71.2	[27,39]
	2-Undecanone	C11H22O	-	-	Tawny, Ruby, White	-	[27]
	2-Tridecanone	C13H26O	-	-	Tawny, Ruby	65.8 - 91.5	[39]
Norisoprenoids	2,6,6-Trimethyl-2-cyclohexene-1,4-dione (TMCHD)	C9H12O2	-	-	Ruby	2.1 - 3.3	[12]
	2,2,6-Trimethylcyclohexanone (TCH)	C9H16O	-	-	Tawny, Ruby, NS	0.06 - 2.7	[6,9]
	1,1,6-Trimethyl-1,2-dihydronaphthalene (TDN)	C13H16	-	-	Tawny, Ruby	0.1 - 7.7	[6]
	β-Damascenone	C13H18O	-	-	Tawny, Ruby, NS	0.71 - 13.4	[17,21,50]
	Vitispirane	C13H20O	-	-	Tawny, Ruby	0.5 - 3.0	[6,8]
	β-Ionone	C13H20O	-	-	Tawny, Ruby	1.4	[6,17]
Phenols	Guaiacol	C7H8O2	-	-	Tawny, Ruby, NS	0.64 - 1.35	[8,50]
	Vanillin	C8H8O3	-	-	NS	-	[24]
	4-Ethylphenol	C8H10O	-	-	Tawny, Ruby, NS	1.37 - 31.3	[8,50]
	4-Ethylguaiacol	C9H12O2	-	-	Tawny, Ruby, NS	1.81 - 7.87	[8,50]
	Eugenol	C10H12O2	1.8	[3]	Ruby, NS	5.2 - 10.3	[3,9]
Sulphur compounds	Dimethyl sulfone	C2H6O2S	-	-	Tawny, Ruby	175	[47]
	2-Mercaptoethanol	C2H6OS	-	-	Tawny, Ruby	134	[47]
	Dimethyl sulfide	C2H6S	-	-	Tawny, Ruby	50	[47]
	2-(Methylthio)ethanol	C3H8OS	-	-	Tawny, Ruby	23 - 1336	[47]
	3-(Methylthio)-1-propionic acid	C4 H8O2S	-	-	Tawny, Ruby	1811	[47]
	Methionol	C4H10OS	-	-	Tawny, Ruby	149 - 3250	[8,47,50]
	Methional	C4H8OS	-	-	Tawny, Ruby	17.3	[15]
	cis-2-Methyltetrahydrothiophen-3-ol	C5H10OS	-	-	Tawny, Ruby	25	[47]
	trans-2-Methyltetrahydrothiophen-3-ol	C5H10OS	-	-	Tawny, Ruby	23	[47]
	3-(Ethylthio)-1-propanol	C5H12OS	-	-	Tawny, Ruby	45	[47]
	4-(Methylthio)-1-butanol	C5H12OS	-	-	Tawny, Ruby	33	[47]
	Ethyl 3-(Methylthio)propanoate	C6H12O2S	-	-	Tawny, Ruby	9.1	[47]
	N-[(3-methylthio)propyl]acetamide	C6H13NOS	-	-	Tawny, Ruby	899	[47]
	3-(Methylthio)hexanol	C7H16OS	-	-	Tawny, Ruby	1.8	[47]
	1,3-Benzothiazole	C7H5NS	-	-	Tawny, Ruby	513	[47]
Terpenic compounds	β-cyclocitral	C10H16O	-	-	Ruby	-	[17]
	Linalool	C10H18O	20.3	[3]	Ruby, NS	1.22 - 61.0	[3,9,50]
	Geraniol	C10H18O	12.7	[3]	Ruby, NS	10.5 - 61.4	[3,9]
	a-Terpineol	C10H18O	20.1	[3]	Tawny, Ruby, NS	10.1 - 58.2	[3,8,9,12]
	Citronellol	C10H20O	-	-	NS	7.0 - 20.2	[9,50]
Other compounds	3-Hydroxy-2-methyl-4H-pyran-4-one (Maltol)	C6H6O3	-	-	NS	-	[24]
	N-2-methylbutyl acetamide	C7H15NO	-	-	Tawny, Ruby	-	[8]
	N-3-methylbutyl acetamide	C7H15NO	-	-	Tawny, Ruby	-	[8]
	1,3-Dimethoxybenzene	C8H10O2	-	-	Ruby	1 - 19.4	[11]
	trans-Anethole	C10H12O	-	-	NS	10.4 - 16.3	[9]
# when available, information about Port wine style was added, * NS: not specified
References
3	Rogerson, F.S.S.; Freitas, V.A.P. Fortification Spirit, a Contributor to the Aroma Complexity of Port. J. Food Sci. 2002, 67, 1564–1569. https://doi.org/10.1111/j.1365-2621.2002.tb10323.x.
6	Ferreira, A.C.S.; de Pinho, P.G. Nor-Isoprenoids Profile during Port Wine Ageing—Influence of Some Technological Parameters. Anal. Chim. Acta 2004, 513, 169–176.
8	Williams, A.A.; Lewis, M.J.; May, H.V. The Volatile Flavour Components of Commercial Port Wines. J. Sci. Food Agric. 1983, 34, 311-319. https://doi.org/10.1002/jsfa.2740340316.
9	de Freitas, V.A.; Ramalho, P.S.; Azevedo, Z.; Macedo, A. Identification of Some Volatile Descriptors of the Rock-Rose-like Aroma of Fortified Red Wines from Douro Demarcated Region. J. Agric. Food Chem. 1999, 47, 4327–4331. https://doi.org/10.1021/jf9901035.
11	Rogerson, F.S.; Azevedo, Z.; Fortunato, N.; de Freitas, V.A. 1,3-Dimethoxybenzene, a Newly Identified Component of Port Wine. J. Sci. Food Agric. 2002, 82, 1287–1292. https://doi.org/10.1002/jsfa.1182.
12	Rogerson, F.S.S.; Castro, H.; Fortunato, N.; Azevedo, Z.; Macedo, A.; De Freitas, V.A.P. Chemicals with Sweet Aroma Descriptors Found in Portuguese Wines from the Douro Region: 2,6,6-Trimethylcyclohex-2-Ene-1,4-Dione and Diacetyl. J. Agric. Food Chem. 2001, 49, 263–269. https://doi.org/10.1021/jf000948c.
13	da Silva Ferreira, A.C.; Barbe, J.-C.; Bertrand, A. Heterocyclic Acetals from Glycerol and Acetaldehyde in Port Wines: Evolution with Aging. J. Agric. Food Chem. 2002, 50, 2560–2564. https://doi.org/10.1021/jf011391j.
14	Ferreira, A.C.S.; Avila, I.M.L.B.; de Pinho, P.G. Sensorial Impact of Sotolon as the “Perceived Age” of Aged Port Wine. In Natural Flavors and Fragances, Chemistry, Analysis and Production; ACS Publications: Washington, DC, USA, 2005, 908, pp. 141–159.
15	Culleré, L.; Cacho, J.; Ferreira, V. An Assessment of the Role Played by Some Oxidation-Related Aldehydes in Wine Aroma. J. Agric. Food Chem. 2007, 55, 876–881. https://doi.org/10.1021/jf062432k.
16	Da Silva Ferreira, A.C.; Reis, S.; Rodrigues, C.; Oliveira, C.; De Pinho, P.G. Simultaneous Determination of Ketoacids and Dicarbonyl Compounds, Key Maillard Intermediates on the Generation of Aged Wine Aroma. J. Food Sci. 2007, 72, S314–318. https://doi.org/10.1111/j.1750-3841.2007.00368.x.
17	Silva Ferreira, A.C.; Monteiro, J.; Oliveira, C.; Guedes de Pinho, P. Study of Major Aromatic Compounds in Port Wines from Carotenoid Degradation. Food Chem. 2008, 110, 83–87. https://doi.org/10.1016/j.foodchem.2008.01.069.
21	Jacobson, D.; Monforte, A.R.; Silva Ferreira, A.C. Untangling the Chemistry of Port Wine Aging with the Use of GC-FID, Multivariate Statistics, and Network Reconstruction. J. Agric. Food Chem. 2013, 61, 2513–2521. https://doi.org/10.1021/jf3046544.
23	Castro, C.C.; Martins, R.C.; Teixeira, J.A.; Ferreira, A.C.S. Application of a High-Throughput Process Analytical Technology Metabolomics Pipeline to Port Wine Forced Ageing Process. Food Chem. 2014, 143, 384–391. https://doi.org/10.1016/j.foodchem.2013.07.138.
24	Monforte, A.R.; Jacobson, D.; Silva Ferreira, A.C. Chemiomics: Network Reconstruction and Kinetics of Port Wine Aging. J. Agric. Food Chem. 2015, 63, 2576–2581. https://doi.org/10.1021/jf5055084.
26	Stupak, M.; Kocourek, V.; Kolouchova, I.; Hajslova, J. Rapid Approach for the Determination of Alcoholic Strength and Overall Quality Check of Various Spirit Drinks and Wines Using GC–MS. Food Control. 2017, 80, 307–313. https://doi.org/10.1016/j.foodcont.2017.05.008.
27	Moreira, N.; Araújo, A.M.; Rogerson, F.; Vasconcelos, I.; De Freitas, V.; Pinho, P.G. de Development and Optimization of a HS-SPME-GC-MS Methodology to Quantify Volatile Carbonyl Compounds in Port Wines. Food Chem. 2019, 270, 518–526. https://doi.org/10.1016/j.foodchem.2018.07.093.
29	Pissarra, J.; Lourenço, S.; Machado, J.M.; Mateus, N.; Guimaraens, D.; de Freitas, V. Contribution and Importance of Wine Spirit to the Port Wine Final Quality-Initial Approach. J. Sci. Food Agric. 2005, 85, 1091–1097. https://doi.org/10.1002/jsfa.2070.
39	Cristovam, E.; Paterson, A. PORT|Composition and Analysis. In Encyclopedia of Food Sciences and Nutrition; Elsevier: Amsterdam, The Netherlands, 2003; pp. 4638–4644.
45	Azevedo, J.; Pissarra, J.; Amaro, F.; Guido, L.; Oliveira, J.; Lopes, P.; Guedes de Pinho, P.; Mateus, N.; De Freitas, V. Development of a New Procedure for the Determination of the Reactivity of Brandies Used in Wine Fortification. OENO One 2021, 55, 161–172. https://doi.org/10.20870/oeno-one.2021.55.3.4676.
46	Milheiro, J.; Cosme, F.; Filipe-Ribeiro, L.; Nunes, F.M. Reductive Amination of Aldehyde 2,4-Dinitrophenylhydrazones Using Cyanoborohydride for Determination of Selected Carbonyl Compounds in Port Wines, Table Wines, and Wine Spirits. Food Chem. 2022, 405, 134897. https://doi.org/10.1016/j.foodchem.2022.134897.
47	Silva Ferreira, A.C.; Rodrigues, P.; Hogg, T.; De Pinho, P.G. Influence of Some Technological Parameters on the Formation of Dimethyl Sulfide, 2-Mercaptoethanol, Methionol, and Dimethyl Sulfone in Port Wines. J. Agric. Food Chem. 2003, 51, 727–732. https://doi.org/10.1021/jf025934g.
48	Silva Ferreira, A.C.; Barbe, J.-C.; Bertrand, A. 3-Hydroxy-4,5-Dimethyl-2(5H)-Furanone: A Key Odorant of the Typical Aroma of Oxidative Aged Port Wine. J. Agric. Food Chem. 2003, 51, 4356–4363. https://doi.org/10.1021/jf0342932.
49	Campo, E.; Cacho, J.; Ferreira, V. Solid Phase Extraction, Multidimensional Gas Chromatography Mass Spectrometry Determination of Four Novel Aroma Powerful Ethyl Esters. Assessment of Their Occurrence and Importance in Wine and Other Alcoholic Beverages. J. Chromatogr. A 2007, 1140, 180–188. https://doi.org/10.1016/j.chroma.2006.11.036.
50	Gonçalves, B.; Falco, V.; Moutinho-Pereira, J.; Bacelar, E.; Peixoto, F.; Correia, C. Effects of Elevated CO2 on Grapevine (Vitis vinifera L.): Volatile Composition, Phenolic Content, and in Vitro Antioxidant Activity of Red Wine. J. Agric. Food Chem. 2009, 57, 265–273. https://doi.org/10.1021/jf8020199.
51	Milheiro, J.; Vilamarim, R.; Filipe-Ribeiro, L.; Cosme, F.; Nunes, F.M. An Accurate Single-Step LLE Method Using Keeper Solvent for Quantification of Trace Amounts of Sotolon in Port and White Table Wines by HPLC-DAD. Food Chem. 2021, 350, 129268. https://doi.org/10.1016/j.foodchem.2021.129268.
52	Azevedo, J.; Pinto, J.; Teixeira, N.; Oliveira, J.; Cabral, M.; Guedes de Pinho, P.; Lopes, P.; Mateus, N.; de Freitas, V. The Impact of Storage Conditions and Bottle Orientation on the Evolution of Phenolic and Volatile Compounds of Vintage Port Wine. Foods 2022, 11, 2270. https://doi.org/10.3390/foods11182770.
53	Martins, R.C.; Monforte, A.R.; Silva Ferreira, A. Port Wine Oxidation Management: A Multiparametric Kinetic Approach. J. Agric. Food Chem. 2013, 61, 5371–5379. https://doi.org/10.1021/jf4005109.
