# Supplementary material for: Volatile Composition of Fortification Grape Spirit and Port Wine: Where Do We Stand?
Source: Foods. 2023 Jun 20;12(12):2432. doi: 10.3390/foods12122432 (PMC10297353; doi:10.3390/foods12122432)
Supplement: Supplementary file 1 [file foods-12-02432-s001.zip › Table S2 - revised.xlsx]

## Sheet: Tabela S2
Table S2 - List of volatile compounds reported in the literature in grape spirits and Port wine, with the respective aroma descriptors, olfactory threshold (OT) (µg/L) and respective matrix where they were determined.
Family	Compounds	Molecular Formula	Descriptors		Olfactory Threshold
					[µg/L]	Matriz	Refs listed below
Acids	Acetic acid	C2H4O2	Sour	[83]	-	-	-
			-	-	200000	10% (v/v) ethanol	[81]
	Propanoic acid	C3H6O2	Soy	[103]	-	-	-
			-	-	5.7	-	[104]
	Butanoic acid (Butyric acid)	C4H8O2	Rancid, cheese	[84]	10000	14% (v/v) ethanol	[84]
			-	-	10000	10% (v/v) ethanol	[90]
			-	-	173	Model wine*	[84]
	3-Methylbutanoic acid (Isovaleric acid)	C5H10O2	Parmesan cheese, rancid	[84]	3000	14% (v/v) ethanol	[84]
			Cheesy, sweaty	[3]	-	-	-
			-	-	3000	10% (v/v) ethanol	[81]
			-	-	33.4	Model wine*	[90]
			-	-	3000	14% (v/v) ethanol	[87]
	Hexanoic acid	C6H12O2	Cheese, fatty	[85]	3000	10% (v/v) ethanol, pH 3.5	[85]
			Cheese	[84]	3000	14% (v/v) ethanol	[84]
			Cheese, rancid	[86]	420	12% (v/v) ethanol, pH 3.2	[86]
			Sweat, acidic	[83]	1400	12% (v/v) ethanol	[83]
			Sweaty	[3]	-	-	-
			-	-	3000	10% (v/v) ethanol	[81]
			-	-	420	Model wine*	[90]
			-	-	3000	14% (v/v) ethanol	[87]
	Octanoic acid (Caprylic acid)	C8H16O2	Fatty, rancid	[85]	10000	10% (v/v) ethanol, pH 3.5	[85]
			Rancid oily	[84]	8800	14% (v/v) ethanol	[84]
			Rancid, harch, cheese, fatty acid	[86]	500	12% (v/v) ethanol, pH 3.2	[86]
			Cheesy, sweat	[83]	500	12% (v/v) ethanol	[83]
			Goaty	[3]	-	-	-
			-	-	500	Model wine*	[90]
			-	-	8800	14% (v/v) ethanol	[87]
	Decanoic acid	C10H20O2	Fatty, rancid	[85]	6000	10% (v/v) ethanol, pH 3.5	[85]
			Rancid, waxy	[84]	15000	14% (v/v) ethanol	[84]
			Fatty, unpleasant	[86]	1000	12% (v/v) ethanol, pH 3.2	[86]
			Rancid	[3]	-	-	-
			-	-	15000	10% (v/v) ethanol	[81]
			-	-	1000	Model wine*	[90]
			-	-	15000	14% (v/v) ethanol	[87]
	Hexadecanoic acid	C16H32O2	Odorless	-	-	-	-
Alcohols	Methanol	CH4O	Chemical, medicinal	[84]	668000	14% (v/v) ethanol	[84]
			-	-	-	14% (v/v) ethanol	[87]
	Ethanol	C2H6O	Ethanol, Pungent, Sweet	[82]	-	-	-
	1-Propanol	C3H8O	Alcohol, ripe fruit	[85]	306000	10% (v/v) ethanol, pH 3.5	[85]
			Fresh, alcohol	[86]	50000	12% (v/v) ethanol, pH 3.2	[86]
			Alcohol, ripe frui	[84]	830000	14% (v/v) ethanol	[84]
			Alcohol	[83]	-	-	-
			-	-	830000	14% (v/v) ethanol	[87]
	2-Methyl-1-propanol	C4H10O	Alcohol, nail polish	[85]	75000	10% (v/v) ethanol, pH 3.5	[85]
			Alcohol, wine like, nail polish	[84]	40000	14% (v/v) ethanol	[84]
			Fusel, alcohol	[86]	40000	12% (v/v) ethanol, pH 3.2	[86]
			Alcohol, nail polish	[83]	-	-	-
			-	-	40000	10% (v/v) ethanol	[81]
			-	-	40000	14% (v/v) ethanol	[87]
	1-Butanol	C4H10O	Medicinal	[85]	150000	10% (v/v) ethanol, pH 3.5	[85]
			Medicinal	[84]	820000	14% (v/v) ethanol	[84]
			Medicinal, alcohol	[86]	150000	12% (v/v) ethanol, pH 3.2	[86]
	2-Butanol	C4H10O	Medicinal, wine-like	[85]	50000	10% (v/v) ethanol, pH 3.5	[85]
			Vinous	[84]	1000000	14% (v/v) ethanol	[84]
	2,3-Butanediol	C4H10O2	Buttery, creamy	[84]	668000	14% (v/v) ethanol	[84]
			Buttery, creamy	[86]	120000	12% (v/v) ethanol, pH 3.2	[86]
	1-Pentanol	C5H12O	Bitter almond, synthetic, balsamic	[84]	676000	14% (v/v) ethanol	[84]
	2-Methyl-1-butanol	C5H12O	Alcoholic, nail polis	[83]	-	-	-
			-	-	0.14	-	[104]
	3-Methyl-1-butanol	C5H12O	Solvent	[85]	60000	10% (v/v) ethanol, pH 3.5	[85]
			Alcohol, nail polish	[84]	65000	14% (v/v) ethanol	[84]
			Alcohol, harsh, bitter	[86]	30000	12% (v/v) ethanol, pH 3.2	[86]
			Whiskey, malt	[83]	30000	12% (v/v) ethanol	[83]
			-	-	30000	10% (v/v) ethanol	[81]
			-	-	65000	14% (v/v) ethanol	[87]
	1-Ethoxy-2-propanol	C5H12O2	-	-	-	-	-
	3-Ethoxy-1-propanol	C5H12O2	-	-	-	-	-
	2-Hexen- 1-ol	C6H12O	-	-	-	-	-
	3-Hexen-1-ol	C6H12O	Green, bitter, fatty	[85]	1000	10% (v/v) ethanol, pH 3.5	[85]
	1-Hexanol	C6H14O	Herbaceous, grass	[85]	1100	10% (v/v) ethanol, pH 3.5	[85]
			Grass, resinous, cream	[84]	8000	14% (v/v) ethanol	[84]
			Green, grass	[86]	8000	12% (v/v) ethanol, pH 3.2	[86]
			Fatty, green	[3]	-	-	-
			-	-	8000	10% (v/v) ethanol	[81]
			-	-	8000	14% (v/v) ethanol	[87]
	Phenylmethanol (Benzyl alcohol)	C7H8O	Disinfectant	[84]	900000	14% (v/v) ethanol	[84]
			Floral, sweet	[83]	-	-	-
			-	-	200000	10% (v/v) ethanol, pH 3.2	[93]
	2-Phenylethanol (Phenylethyl alcohol)	C8H10O	Rose, honey	[85]	200000	10% (v/v) ethanol, pH 3.5	[85]
			Rose, honey	[84]	10000	14% (v/v) ethanol	[84]
			Flowery, pollen, perfume	[86]	14000	12% (v/v) ethanol, pH 3.2	[86]
			Floral, rose-like	[83]	12000	12% (v/v) ethanol	[83]
			Floral	[3]	-	-	-
			-	-	10000	10% (v/v) ethanol	[81]
			-	-	14000	Model wine*	[90]
			-	-	10000	14% (v/v) ethanol	[87]
	1-Octanol	C8H18O	Varnish, soapy, waxy, jasmine, rose	[84]	10000	14% (v/v) ethanol	[84]
Aldehydes	Formaldehyde	CH2O	Pungent	[82]	-	-	-
	Oxalaldehyde (Glyoxal)	C2H2O2	Pungent, stinging	[106]	-	-	-
	Acetaldehyde	C2H4O	Overripe apple	[87]	10000	14% (v/v) ethanol	[87]
			Overripe apple	[84]	10000	14% (v/v) ethanol	[84]
			-	-	500	10% (v/v) ethanol	[81]
	2-Propenal	C3H4O	Fruity	[80]	-	-	-
			-	-	1000	-	[105]
	2-Oxopropanal (Methyl glyoxal)	C3H4O2	-	-	-	-	-
	Propanal	C3H6O	Pungent	[91]	15.1	Water	[91]
	(E)-2-Butenal	C4H6O	Flower	[82]	-	-	-
	2-Methylpropanal	C4H8O	Sharp, pungent	[106]	6	10% (v/v) ethanol, pH 3.2	[15]
	Butanal	C4H8O	Pungent	[106]	-	-	-
	2-Methylbutanal	C5H10O	Powerful, choking	[106]	16	10% (v/v) ethanol, pH 3.2	[15]
	3-Methylbutanal	C5H10O	Choking, powerful, acrid, pungent, apple-like	[106]	4.6	10% (v/v) ethanol, pH 3.2	[15]
	Pentanal	C5H10O	Acrid, pungent	[106]	0.41	-	-
	(E)-2-Pentenal	C5H8O	Green, apple	[92]	-	-	-
	3-Methyl-2-butenal	C5H8O	Almond	[106]	-	-	-
	(E)-2-Hexenal	C6H10O	Wet grass, rancid fat, sour cream	[92]	4.0	10% (v/v) ethanol, pH 3.2	[15]
	2-Methylpentanal	C6H12O	Ethereal, fruity	[106]	1.6 - 3.2	-	[104]
	Hexanal	C6H12O	Fatty, green, grassy	[106]	10.5	Water	[92]
	(E)-2-Heptenal	C7H12O	Fatty, green	[92]	-	-	-
			-	-	4.6	10% (v/v) ethanol, pH 3.2	[15]
	Heptanal	C7H14O	Dry fish	[91]	2.8	Water	[91]
	Benzaldehyde	C7H6O	Almond, fragant	[85]	2000	10% (v/v) ethanol, pH 3.2	[85]
			Bitter almond, nutty, smoky	[84]	5000	14% (v/v) ethanol	[84]
			Almond, burnt sugar	[83]	5000	12% (v/v) ethanol	[83]
			Bitter almond	[52]	2000	Ruby Port wine	[52]
			Smokey, nutty	[3]	-	-	-
	(E)-2-Octenal	C8H14O	Fat, green, nut, plastic	[92]	-	-	-
			-	-	3	10% (v/v) ethanol, pH 3.2	[15]
	Octanal	C8H16O	Green, honey, soapy	[84]	640	14% (v/v) ethanol	[84]
			-	-	15	10% (v/v) ethanol, pH 3.2	[93]
	Phenyl acetaldehyde	C8H8O	Hyacinth, flowery, roses	[96]	-	-	-
			-	-	1	10% (v/v) ethanol, pH 3.2	[15]
	(E)-2-Nonenal	C9H16O	Cucumber, cut grass, fat, green,paper, sharp, watermelon	[92]	-	-	-
			-	-	0.6	10% (v/v) ethanol, pH 3.2	[15]
	Nonanal	C9H18O	Fatty	[106]	-	-	-
			-	-	15	10% (v/v) ethanol, pH 3.2	[93]
	(E)-2-Decenal	C10H18O	Green, fat, cheese	[92]	-	-	-
	Decanal	C10H20O	Soapy, green lemon	[87]	1000	14% (v/v) ethanol	[87]
			-	-	10	10% (v/v) ethanol, pH 3.2	[93]
	Undecanal	C11H22O	Sweetish, fatty	[106]	-	-	-
	Dodecanal	C12H24O	Fatty	[106]	0.5 to 1.5	-	[104]
	Tridecanal	C13H26O	-	-	-	-	-
Dioxanes and Dioxolanes	Dioxolane (isomers)	C3H6O2	-	-	-	-	-
	2-Methyl-1,3-dioxolane	C4H8O2	-	-	-	-	-
	Dioxane (isomers)	C4H8O2	-	-	-	-	-
	5-Hydroxy-2-methyl-1,3-dioxane (isomers)	C5H10O3	-	-	-	-	-
	4-Hydroxymethyl-2-methyl-1,3-dioxolane (isomers)	C5H10O3	-	-	-	-	-
	2-Ethyl-4-methyl-1,3-dioxolane	C6H12O2	-	-	-	-	-
	2-Propyl-4-methyl-1,3-dioxolane	C7H14O2	-	-	-	-	-
	2-Isobutyl-4-methyl-1,3-dioxolane	C8H16O2	-	-	-	-	-
	2-Butyl-4-methyl-1,3-dioxolane	C8H16O2	-	-	-	-	-
	2-Propyl-4,5-dimethyl-1,3-dioxolane	C8H16O2	-	-	-	-	-
	2-Phenyl-4-methyl-1,3-dioxolane	C10H12O2	-	-	-	-	-
Esters	Ethyl acetate	C4H8O2	Pineapple, fruity, solvent, balsamic	[85]	12000	10% (v/v) ethanol, pH 3.5	[85]
			Pineapple, varnish, balsamic	[87]	7500	14% (v/v) ethanol	[87]
			Pineapple, varnish, balsamic	[84]	7500	14% (v/v) ethanol	[84]
			Fruity, sweet	[86]	7500	12% (v/v) ethanol, pH 3.2	[86]
			Pineapple	[83]	7500	12% (v/v) ethanol	[83]
			-	-	7500	10% (v/v) ethanol	[81]
	Ethyl propanoate	C5H10O2	Banana, apple	[85]	1800	10% (v/v) ethanol, pH 3.5	[85]
			Banana, apple	[84]	5000	14% (v/v) ethanol	[84]
	Propyl acetate	C5H10O2	Fruity (pear–raspberry)	[106]	-	-	-
	Ethyl 2-hydroxypropanoate (Ethyl lactate)	C5H10O3	Fruity, buttery	[85]	150000	10% (v/v) ethanol, pH 3.5	[85]
			Strawberry, raspberry, buttery	[84]	100000	14% (v/v) ethanol	[84]
			Lactic, raspberry	[86]	14000	12% (v/v) ethanol, pH 3.2	[86]
			-	-	100000	14% (v/v) ethanol	[87]
	Ethyl-2-butenoate	C6H10O2	-	-	-	-	-
	4-Ethoxy-4-oxobutanoic acid (Monoethyl succinate)	C6H10O4	Caramel, coffee	[84]	1000000	14% (v/v) ethanol	[84]
	Ethyl butanoate	C6H12O2	Strawberry, apple, banana	[85]	400	10% (v/v) ethanol, pH 3.5	[85]
			Banana, pineapple,strawberry	[87]	20	14% (v/v) ethanol	[87]
			Banana, pineapple,strawberry	[84]	20	14% (v/v) ethanol	[84]
			Sour fruit, strawberry, fruity	[86]	20	12% (v/v) ethanol, pH 3.2	[86]
			Apple	[83]	44	12% (v/v) ethanol	[83]
			Fruity, tropical	[3]	-	-	-
			-	-	20	10% (v/v) ethanol	[81]
	Isobutyl acetate	C6H12O2	Sweet, fruity, apple, banana	[85]	1600	10% (v/v) ethanol, pH 3.5	[85]
			Apple, banana	[84]	6140	14% (v/v) ethanol	[84]
	3-Methylbutyl formate	C6H12O2	Plum, fruity characteristic	[106]	-	-	-
	Ethyl 2-methylpropanoate (Ethyl isobutanoate)	C6H12O2	Strawberry, melon	[84]	15	14% (v/v) ethanol	[84]
			-	-	15	10% (v/v) ethanol	[81]
			-	-	15	Model wine*	[90]
	Diethyl malonate	C7H12O4	Ripe fruit, peach, cut grass	[80]	-	-	-
	Ethyl pentanoate	C7H14O2	Fruity, orange	[91]	5.8	Water	[91]
	Pentyl acetate	C7H14O2	Herbaceous	[106]	-	-	-
	Ethyl 2-methylbutanoate	C7H14O2	Green-fruity, apple-like	[106]	-	-	-
			-	-	1	10% (v/v) ethanol	[81]
			-	-	18	Model wine*	[90]
	3-Methylbutyl acetate (Isoamyl acetate)	C7H14O2	Banana, fruity, sweet	[85]	160	10% (v/v) ethanol, pH 3.5	[85]
			Banana	[87]	30	14% (v/v) ethanol	[87]
			Fresh, banana	[86]	20	12% (v/v) ethanol, pH 3.2	[86]
			Banana	[83]	25	12% (v/v) ethanol	[83]
			Banana	[3]	-	-	-
			-	-	30	10% (v/v) ethanol	[81]
	Isobutyl 2-hydroxypropanoate (Isobutyl lactate)	C7H14O3	Banana, pear, balsamic, vegetal	[84]	340000	14% (v/v) ethanol	[84]
			-	-	340000	14% (v/v) ethanol	[87]
	Ethyl 3-methylbutanoate (Ethyl isovalerate)	C7H14O3	Fruity	[83]	15	12% (v/v) ethanol	[83]
			-	-	3	10% (v/v) ethanol	[81]
			-	-	3	Model wine*	[90]
	Diethyl succinate	C8H14O4	Fruity, melon	[85]	1200	10% (v/v) ethanol, pH 3.5	[85]
			Overripe fruit, lavender	[84]	100000	14% (v/v) ethanol	[84]
			Overripe fruit, lavender	[87]	100000	14% (v/v) ethanol	[87]
			Light fruity	[86]	200000	12% (v/v) ethanol, pH 3.2	[86]
			Yeasty	[3]	-	-	-
			Wine, fruit	[83]	-	-	-
	Diethyl malate	C8H14O5	Over-ripe peach, prune	[84]	760000	14% (v/v) ethanol	[84]
	Diethyl tartrate	C8H14O6	Mild, fruity, wine	[106]	-	-	-
	Pentyl propanoate	C8H16O2	-	-	-	-	-
	Isobutyl butanoate	C8H16O2	Fruity, ethereal	[106]	-	-	-
			-	-	1.6	-	[104]
	Hexyl acetate	C8H16O2	Apple, cherry, pear, floral	[85]	670	10% (v/v) ethanol, pH 3.5	[85]
			Pleasant fruity, pear	[86]	1500	12% (v/v) ethanol, pH 3.2	[86]
			-	-	1000	14% (v/v) ethanol	[87]
	Ethyl hexanoate	C8H16O2	Fruity, green apple, banana, brandy, wine-like	[85]	80	10% (v/v) ethanol, pH 3.5	[85]
			Banana, green apple	[87]	5	14% (v/v) ethanol	[87]
			Banana, green apple	[84]	5	14% (v/v) ethanol	[84]
			Green apple, fruity, strawberry, anise	[86]	14	12% (v/v) ethanol, pH 3.2	[86]
			Apple peel, fruit	[83]	1.5	12% (v/v) ethanol	[83]
			Fruity, tropical	[3]	-	-	-
			-	-	5	10% (v/v) ethanol	[81]
			-	-	14	Model wine*	[90]
	Ethyl 2-methylpentanoate	C8H16O2	-	-	-	-	-
	Ethyl 3-methylpentanoate	C8H16O2	Blueberry	[106]	-	-	-
	Ethyl 4-methylpentanoate	C8H16O2	Fruity	[94]	0.003	Water	[94]
	3-Methylbutyl 2-hydroxypropanoate (Isoamyl lactate)	C8H16O3	Fruity, creamy, nutty	[80]	-	-
	Methyl salicylate	C8H8O3	Peppermint	[83]	-	-	-
			-	-	20.2	9% (v/v) ethanol	[95]
	2-Phenylethyl formate	C9H10O2	Rose-like	[106]	-	-	-
	Ethyl benzoate	C9H10O2	Floral	[83]	575	12% (v/v) ethanol	[83]
			-	-	575	Model wine*	[90]
			-	-	5000	14% (v/v) ethanol	[87]
	Ethyl cyclohexanecarboxylate	C9H16O2	Cheese-like	[106]	-	-	-
	Diethyl glutarate	C9H16O4	-	-	-	-	-
	Ethyl propyl succinate	C9H16O4	-	-	-	-	-
	Methyl octanoate	C9H18O2	Orange	[83]	-	-	-
			-	-	203	9% (v/v) ethanol	[95]
	Ethyl heptanoate	C9H18O2	Fruity	[106]	-	-	-
	Pentyl butanoate	C9H18O2	-	-	-	-	-
	3-Methylbutyl butanoate	C9H18O2	Fruity, apricot, pineapple, banana	[106]	-	-	-
	Heptyl acetate	C9H18O2	Pear (rose)	[106]	-	-	-
	Hexyl 2-hydroxypropanoate (Hexyl lactate)	C9H18O3	Sweet, floral, green, fruity	[106]	-	-	-
	2-Phenylethyl acetate	C10H12O2	Flowery	[85]	1800	10% (v/v) ethanol, pH 3.5	[85]
			Rose, honey	[84]	250	14% (v/v) ethanol	[84]
			Pleasant, floral	[86]	250	12% (v/v) ethanol, pH 3.2	[86]
			Floral, sweet	[52]	250	Ruby Port wine	[52]
			Rose, floral	[83]	-	-	-
			Floral	[3]	-	-	-
			-	-	250	10% (v/v) ethanol	[81]
			-	-	250	14% (v/v) ethanol	[87]
	Ethyl isobutyl succinate	C10H18O4	-	-	-	-	-
	Isobutyl hexanoate	C10H20O2	Apple, fruity, cocoa	[106]	-	-	-
	Octyl acetate	C10H20O2	Fruity	[106]	-	-	-
	Pentyl pentanoate	C10H20O2	Ripe, fruity, apple	[80]	-	-	-
	3-Methylbutyl pentanoate	C10H20O2	Fruity, ripe apple, green	[80]	-	-	-
	Ethyl octanoate	C10H20O2	Sweet, floral, fruity, banana, pear, brandy	[85]	580	10% (v/v) ethanol, pH 3.5	[85]
			Pineapple, pear, soapy	[87]	2	14% (v/v) ethanol	[87]
			Pineapple, pear, soapy	[84]	2	14% (v/v) ethanol	[84]
			Pineapple, pear, floral	[86]	5	12% (v/v) ethanol, pH 3.2	[86]
			Fruit, fat	[83]	5	12% (v/v) ethanol	[83]
			Pear	[3]	-	-	-
			-	-	2	10% (v/v) ethanol	[81]
			-	-	14	Model wine*	[90]
	Butyl hexanoate	C10H20O2	Pineapple-like	[106]	-	-	-
	Ethyl cinnamate	C11H12O2	Pleasant, faint cinnamon-like, balsamic, honey-like	[106]	-	-	-
			-	-	1	10% (v/v) ethanol	[81]
			-	-	1.1	Model wine*	[90]
	Ethyl 3-phenylpropanoate (Ethyl hidrocinnamate)	C11H14O2	Floral	[83]	130	12% (v/v) ethanol	[83]
			Sweet, fruity	[3]	-	-	-
			-	-	1.6	Model wine*	[90]
			-	-	18.5	9% (v/v) ethanol	[95]
	Ethyl 2,3-dihydrocinnamate	C11H14O2	-	-	-	-	-
	Ethyl 3-methylbutyl succinate	C11H20O4	-	-	-	-	-
	Ethyl Isopentyl succinate	C11H20O4	-	-	-	-	-
	Methyl decanoate	C11H22O2	Oily, wine, fruity, floral	[80]	-	-	-
			-	-	1200	12% (v/v) ethanol, pH 3.2	[86]
	Ethyl nonanoate	C11H22O2	Rose, fruity	[86]	1300	12% (v/v) ethanol, pH 3.2	[86]
	3-Methylbutyl hexanoate (Isoamyl caproate)	C11H22O2	Pineapple, cheese	[86]	1000	12% (v/v) ethanol, pH 3.2	[86]
	Ethyl 9-decenoate	C12H22O2	Fruity	[82]	-	-	-
	Dibutyl succinate	C12H22O4	-	-	-	-	-
	Isobutyl octanoate	C12H24O2	Fruity, green, oily, floral	[80]	-	-	-
			-	-	800	12% (v/v) ethanol, pH 3.2	[86]
	Ethyl Decanoate	C12H24O2	Brandy, fruity, grape	[85]	500	10% (v/v) ethanol, pH 3.5	[85]
			Synthetic, rancid	[87]	510	14% (v/v) ethanol	[87]
			Fruity, fatty, pleasant	[86]	200	12% (v/v) ethanol, pH 3.2	[86]
			Grape, nutty, chemical	[3]	-	-	-
			Fruity	[83]	-	-	-
			-	-	200	Model wine*	[90]
	3-Methylbutyl octanoate	C13H26O2	Fruity	[106]	-	-	-
			-	-	125	Model wine*	[90]
	3-Methylbutyl cinnamate	C14H18O2	Floral, amber, cocoa, orchid, musty	[80]	-	-	-
	2-Phenylethyl hexanoate	C14H20O2	Fresh, fruity green	[106]	-	-	-
	Hexyl octanoate	C14H28O2	Fresh vegetable, slightly fruity	[106]	-	-	-
	Ethyl dodecanoate	C14H28O2	Sweet, floral, fruity, cream	[86]	>800	12% (v/v) ethanol, pH 3.2	[86]
			Fruity	[3]	-	-	-
			Leaf	[83]	-	-	-
			-	-	3200	9% (v/v) ethanol	[95]
	Isobutyl decanoate	C14H28O2	Oily, sweet, brandy, apricot, fermented, cognac	[80]	-	-	-
	3-Methylbutyl decanoate	C15H30O2	Waxy, banana, fruity, sweet, cognac, green	[80]	-	-	-
	2-Phenylethyl octanoate	C16H24O2	Mild, fruity, wine-lik	[106]	-	-	-
			-	-	10000	14% (v/v) ethanol	[87]
	Ethyl tetradecanoate	C16H32O2	Mild waxy, soapy	[84]	494000	14% (v/v) ethanol	[84]
	3-Methylbutyl dodecanoate	C17H34O2	Faint, oily, fatty	[106]	-	-	-
	Ethyl hexadecanoate	C18H36O2	Mild, waxy sweet	[106]	-	-	-
			-	-	2000	-	[104]
	3-Methylbutyl tetradecanoate	C19H38O2	-	-	-	-	-
	3-Methylbutyl pentadecanoate	C20H40O2	-	-	-	-	-
	Ethyl octadecanoate	C20H40O2	Odorless	[106]	-	-	-
	3-Methylbutyl hexadecanoate	C21H42O2	-	-	-	-	-
	3-Methylbutyl octadecanoate	C23H46O2	-	-	-	-	-
Furaldehydes and Lactones	Furfural	C5H4O2	Bread, almond, sweet	[88]	15000	Model solution	[88]
			Toasty, caramel	[52]	14	Ruby Port wine	[52]
			Almond, bread	[83]	-	-	-
			-	-	14100	Model wine*	[90]
			-	-	15000	14% (v/v) ethanol	[87]
	3-Hydroxy-4,4-dimethyldihydro-2(3H)-furanone (pantolactone)	C6H10O3	Liquorice, toasted bread	[84]	500000	14% (v/v) ethanol	[84]
			-	-	500000	14% (v/v) ethanol	[87]
	5-Methyl-2-furfural	C6H6O2	Bitter almond, spice	[84]	16000	14% (v/v) ethanol	[84]
			Almond, caramel, burnt sugar	[88]	16000	Model solution	[88]
			Spicy, toasty	[52]	16	Ruby Port wine	[52]
			Almond, caramel	[83]	-	-	-
			-	-	16000	14% (v/v) ethanol	[87]
	5-(Hydroxymethyl)-2-furfural	C6H6O3	Bready, caramel	[96]	35784	Beer	[96]
			Floral	[83]	-	-	-
	3-Hydroxy-4,5-dimethyl-2(5H)-furanone (Sotolon)	C6H8O3	Nutty, spicy, perceived age	[14]	19	Tawny Port wine	[14]
	γ-Ethoxycarbonyl-γ-butyrolactone	C7H10O4	-	-	-	-	-
	Ethyl 2-furoate	C7H8O3	Glue, paint	[84]	1000	14% (v/v) ethanol	[84]
			-	-	16000	Model wine*	[90]
			-	-	1000	14% (v/v) ethanol	[87]
	β-Methyl-γ-octalactone	C9H16O2	Oaky, coconut, vanilla	[88]	32-74	Red wine	[88]
			-	-	35-122	14% (v/v) ethanol	[87]
	γ-Butyrolactone	C9H16O2	Caramel, sweet	[85]	20000	10% (v/v) ethanol, pH 3.5	[85]
			Coconut, caramel	[84]	100000	14% (v/v) ethanol	[84]
			Caramel, sweet, buttery	[88]	50000	Water	[88]
			Caramel, sweet	[83]	-	-	-
			-	-	100000	14% (v/v) ethanol	[87]
Ketones	Acetone	C3H6O	Characteristic aromatic	[106]	-	-	-
			-	-	832	Vapour delivery from a station vapour device	[97]
	Butanedione (Diacetyl)	C4H6O2	Buttery, creamy, milk	[81]	100	10% (v/v) ethanol	[81]
			Buttery, caramel, sweet	[12]	19.5-1250	Model Port wine#	[12]
			Buttery	[87]	100	14% (v/v) ethanol	[87]
	2-Butanone	C4H8O	Sweet apricot-like	[106]	-	-	-
			-	-	35400.2	Water	[91]
	3-Hydroxybutanone (Acetoin)	C4H8O2	Buttery, cream	[85]	150000	10% (v/v) ethanol, pH 3.5	[85]
			Buttery, cream	[87]	30000	14% (v/v) ethanol	[87]
			Buttery, cream	[84]	30000	14% (v/v) ethanol	[84]
			Flowery, butter	[83]	-	-	-
			-	-	150000	Model wine*	[90]
	3-Methyl-2-butanone	C5H10O	-	-	500	-	[104]
	2-Pentanone	C5H10O	Wine, acetone-like	[106]	-	-	-
			-	-	100	Vapour delivery from a station vapour device	[97]
	3-Pentanone	C5H10O	-	-	-	-	-
	3-Penten-2-one	C5H8O	Fruity, spicy	[82]	-	-	-
	2,3-Pentanedione	C5H8O2	Buttery, cream	[87]	1000	14% (v/v) ethanol	[87]
	4-Methyl-2-pentanone	C6H12O	Fruity, ethereal, spicy	[106]	-	-	-
			-	-	170	-	[104]
	2-Methyl-3-pentanone	C6H12O	Mint	[80]	-	-	-
	2-Hexanone	C6H12O	Fruity, fungal, meaty, buttery	[80]	-	-	-
			-	-	24	-	[104]
	2-Cyclohexen-1-one	C6H8O	Roasted, savory, green	[80]	-	-	-
	2-Heptanone	C7H14O	Fruity, spicy, cinnamon, banana	[106]	-	-	-
			-	-	4.8	Vapour delivery from a station vapour device	[97]
	4-Heptanone	C7H14O	Fruity, cheesy, sweet, tutti-frutti, cognac, pineapple	[80]	-	-	-
			-	-	8.2 - 41	-	[104]
	2-Octanone	C8H16O	Soap, gasoline	[83]	50	12% (v/v) ethanol	[83]
	2-Nonanone	C9H18O	Hot milk, green	[83]	-	-	-
			-	-	5.5	Vapour delivery from a station vapour device	[97]
	1-(4-Hydroxy-3-methoxyphenyl)-1-propanone (Propiovanillone)	C10H12O3	-	-	-	-	-
	2-Decanone	C10H20O	Orange, floral, fatty, peach	[80]	-	-	-
	2-Undecanone	C11H22O	Waxy, fruity, ketonic, fatty, pineapple	[80]	-	-	-
			-	-	5.5	Water	[91]
	2-Tridecanone	C13H26O	Warm, oily, herbaceous	[106]	-	-	-
Norisoprenoids	2,6,6-Trimethyl-2-cyclohexene-1,4-dione (TMCHD)	C9H12O2	Musty, woody, sweet, tea, citrus lemon, honey	[80]	-	-	-
			-	-	25	Model Port wine#	[12]
	2,2,6-Trimethylcyclohexanone (TCH)	C9H16O	Rock-rose-like	[89]	44.3	Port wine	[89]
	1,1,6-Trimethyl-1,2-dihydronaphthalene (TDN)	C13H16	Kerosene, petrol like	[89]	20	Wine	[89]
	β-Damascenone	C13H18O	Bark, canned peach, baked apple,dry plum	[86]	0.05	12% (v/v) ethanol, pH 3.2	[86]
			Cooked apple, floral, quince	[89]	4.5	White wine	[89]
			Honey, lemon	[101]	0.12	46% (v/v) ethanol	[101]
			Plumy, jammy, raisins	[3]	-	-	-
			-	-	0.05	10% (v/v) ethanol	[81]
	Vitispirane	C13H20O	Camphorous, eucalyptus	[89]	800	Wine	[89]
	β-Ionone	C13H20O	Balsamic, rose, viole	[85]	5	10% (v/v) ethanol, pH 3.5	[85]
			Violet, woody, raspberry	[89]	0.09	Wine	[89]
			-	-	0.09	Model wine*	[90]
Phenols	Guaiacol	C7H8O2	Smoky, hospital	[98]	9.5	11% (v/v) ethanol, pH 3.4	[98]
			Smoke, sweet, medicine	[88]	11	Model solution	[88]
	Vanillin	C8H8O3	Vanilla	[88]	320	Red wine	[88]
			-	-	200	10% (v/v) ethanol	[81]
			-	-	60	10% (v/v) ethanol, pH 3.2	[93]
	4-Ethylphenol	C8H10O	Disinfectant	[84]	140000	14% (v/v) ethanol	[84]
			Phenolic, animal, stable	[88]	620	Red wine	[88]
			Must	[83]	500	12% (v/v) ethanol	[83]
	4-Ethylguaiacol	C9H12O2	Toasted bread, smoky, clove	[84]	46	14% (v/v) ethanol	[84]
			Phenolic, smoked	[88]	140	Red wine	[88]
			Spice, clove	[83]	36	12% (v/v) ethanol	[83]
			-	-	33	11% (v/v) ethanol, pH 3.4	[90]
	Eugenol	C10H12O2	Cinnamon, clove	[84]	5	14% (v/v) ethanol	[84]
			Cinnamon, clove	[87]	5	14% (v/v) ethanol	[87]
			Clove, honey	[88]	14.3	Model solution	[88]
			-	-	5	10% (v/v) ethanol	[81]
			-	-	6	Model wine*	[90]
Sulphur compounds	Dimethyl sulfone	C2H6O2S	-	-	-	-	-
	2-Mercaptoethanol	C2H6OS	Boxer, poultry, farmyard, alliaceous	[102]	130-10000	Wine	[102]
			Burnt, rubber	[47]	100	20% (v/v) ethanol	[47]
	Dimethyl sulfide	C2H6S	Cabbage, asparagus, corn, molasses	[102]	10-160	Wine	[102]
			-	-	10	10% (v/v) ethanol	[81]
	2-(Methylthio)ethanol	C3H8OS	French bean	[102]	-	-	-
			-	-	120	Water	[104]
	3-(Methylthio)-1-propionic acid	C4 H8O2S	-	-	-	-	-
	Methionol	C4H10OS	Potato, soup, meat like, cauliflower, cooked cabage	[102]	1200-4500	Wine	[102]
			Cooked potato, cut hay	[84]	500	14% (v/v) ethanol	[84]
			-	-	500	10% (v/v) ethanol	[81]
			-	-	1000	Model wine*	[90]
	Methional	C4H8OS	Onion, meat, mashed potatoes, soup	[102]	0.2-50	Water	[102]
			Boiled potato	[3]	-	-	-
			-	-	0.5	10% (v/v) ethanol, pH 3.2	[15]
	cis-2-Methyltetrahydrothiophen-3-ol	C5H10OS	-	-	-	-	-
	trans-2-Methyltetrahydrothiophen-3-ol	C5H10OS	-	-	-	-	-
	3-(Ethylthio)-1-propanol	C5H12OS	-	-	-	-	-
	4-(Methylthio)-1-butanol	C5H12OS	Onion, garlic, earthy, alliaceous	[102]	100	Wine	[102]
	Ethyl 3-(Methylthio)propanoate	C6H12O2S	Sulfur, metallic	[102]	300-1000	Wine	[102]
	N-[(3-methylthio)propyl]acetamide	C6H13NOS	Odourless	[102]	-	-	-
	3-(Methylthio)hexanol	C7H16OS	Passion fruit	[99]	0.06	Hydroalcoholic solution	[99]
	1,3-Benzothiazole	C7H5NS	Rubber	[102]	50-350	Wine	[102]
Terpenic compounds	β-cyclocitral	C10H16O	-	-	19	Water	[100]
	Linalool	C10H18O	Citrus, floral, sweet, grape-like	[85]	15	10% (v/v) ethanol, pH 3.5	[85]
			Muscat, rose, lavender	[87]	15	14% (v/v) ethanol	[87]
			Flower, lavender	[83]	18	12% (v/v) ethanol	[83]
			-	-	15	10% (v/v) ethanol	[81]
			-	-	25.2	Model wine*	[90]
	Geraniol	C10H18O	Floral, sweet, floral	[3]	-	-	-
			-	-	30	10% (v/v) ethanol	[81]
	a-Terpineol	C10H18O	Lilac, floral, sweet	[85]	1000	10% (v/v) ethanol, pH 3.5	[85]
			Lilac	[84]	38000	14% (v/v) ethanol	[84]
			Pleasant, sweet, anise	[86]	250	12% (v/v) ethanol, pH 3.2	[86]
			Oil, anise, mint	[83]	250	12% (v/v) ethanol	[83]
			-	-	250	Model wine*	[90]
	Citronellol	C10H20O	Rose	[84]	100	14% (v/v) ethanol	[84]
			Rose	[83]	-	-	-
			-	-	100	10% (v/v) ethanol	[81]
Other compounds	3-Hydroxy-2-methyl-4H-pyran-4-one (Maltol)	C6H6O3	Warm, sweet, fruity	[106]	-	-	-
	N-2-methylbutyl acetamide	C7H15NO	-	-	-	-	-
	N-3-methylbutyl acetamide	C7H15NO	-	-	-	-	-
	1,3-Dimethoxybenzene	C8H10O2	Medicinal, powerful, hazelnut-like	[11]	47	Model Port wine#	[11]
	trans-Anethole	C10H12O	Sweet, anise, licorice, medicinal	[80]	-	-	-
*Model wine: 11% v/v ethanol, 7 g/L glycerin, 5 g/L tartaric acid,pH 3.4 with 1M NaOH
# Model Port wine: 20% v/v ethanol, 5g/L tartaric acid, pH 3.5
References
3	Rogerson, F.S.S.; Freitas, V.A.P. Fortification Spirit, a Contributor to the Aroma Complexity of Port. J. Food Sci. 2002, 67, 1564–1569. https://doi.org/10.1111/j.1365-2621.2002.tb10323.x.
11	Rogerson, F.S.; Azevedo, Z.; Fortunato, N.; de Freitas, V.A. 1,3-Dimethoxybenzene, a Newly Identified Component of Port Wine. J. Sci. Food Agric. 2002, 82, 1287–1292. https://doi.org/10.1002/jsfa.1182.
12	12. Rogerson, F.S.S.; Castro, H.; Fortunato, N.; Azevedo, Z.; Macedo, A.; De Freitas, V.A.P. Chemicals with Sweet Aroma De-scriptors Found in Portuguese Wines from the Douro Region: 2,6,6-Trimethylcyclohex-2-Ene-1,4-Dione and Diacetyl. J. Agric. Food Chem. 2001, 49, 263–269. https://doi.org/10.1021/jf000948c.
14	Ferreira, A.C.S.; Avila, I.M.L.B.; de Pinho, P.G. Sensorial Impact of Sotolon as the “Perceived Age” of Aged Port Wine. In Natural Flavors and Fragances, Chemistry, Analysis and Production; ACS Publications: Washington, DC, USA, 2005, 908, pp. 141–159.
47	Silva Ferreira, A.C.; Rodrigues, P.; Hogg, T.; De Pinho, P.G. Influence of Some Technological Parameters on the Formation of Dimethyl Sulfide, 2-Mercaptoethanol, Methionol, and Dimethyl Sulfone in Port Wines. J. Agric. Food Chem. 2003, 51, 727–732. https://doi.org/10.1021/jf025934g.
52	Azevedo, J.; Pinto, J.; Teixeira, N.; Oliveira, J.; Cabral, M.; Guedes de Pinho, P.; Lopes, P.; Mateus, N.; de Freitas, V. The Impact of Storage Conditions and Bottle Orientation on the Evolution of Phenolic and Volatile Compounds of Vintage Port Wine. Foods 2022, 11, 2270. https://doi.org/10.3390/foods11182770.
80	The Good Scents Company. Available online: http://www.thegoodscentscompany.com/index.html (accessed on 18 April 2023).
81	Guth, H. Quantitation and Sensory Studies of Character Impact Odorants of Different White Wine Varieties. J. Agric. Food Chem. 1997, 45, 3027–3032. https://doi.org/10.1021/jf970280a.
82	El-Sayed, A.M. The Pherobase: Database of Pheromones and Semiochemicals Available online: https://www.pherobase.com (accessed on 18 April 2023).
83	Xiao, Q.; Zhou, X.; Xiao, Z.; Niu, Y. Characterization of the Differences in the Aroma of Cherry Wines from Different Price Segments Using Gas Chromatography–Mass Spectrometry, Odor Activity Values, Sensory Analysis, and Aroma Reconstitution. Food Sci. Biotechnol. 2017, 26, 331–338. https://doi.org/10.1007/s10068-017-0045-y.
84	Zea, L.; Moyano, L.; Moreno, J.A.; Medina, M. Aroma Series as Fingerprints for Biological Ageing in Fino Sherry-Type Wines. J. Sci. Food Agric. 2007, 87, 2319–2326. https://doi.org/10.1002/jsfa.2992
85	Peinado, R.A.; Moreno, J.; Bueno, J.E.; Moreno, J.A.; Mauricio, J.C. Comparative Study of Aromatic Compounds in Two Young White Wines Subjected to Pre-Fermentative Cryomaceration. Food Chem. 2004, 84, 585–590. https://doi.org/10.1016/S0308-8146(03)00282-6.
86	Li, H.; Tao, Y.-S.; Wang, H.; Zhang, L. Impact Odorants of Chardonnay Dry White Wine from Changli County (China). Eur. Food Res. Technol. 2008, 227, 287–292. https://doi.org/10.1007/s00217-007-0722-9.
87	Chaves, M.; Zea, L.; Moyano, L.; Medina, M. Changes in Color and Odorant Compounds during Oxidative Aging of Pedro Ximenez Sweet Wines. J. Agric. Food Chem. 2007, 55, 3592–3598. https://doi.org/10.1021/jf063506v.
88	Rodríguez-Bencomo, J.J.; Ortega-Heras, M.; Pérez-Magariño, S.; González-Huerta, C. Volatile Compounds of Red Wines Macerated with Spanish, American, and French Oak Chips. J. Agric. Food Chem. 2009, 57, 6383–6391. https://doi.org/10.1021/jf900739k.
89	Mendes-Pinto, M.M. Carotenoid Breakdown Products The-Norisoprenoids-in Wine Aroma. Arch. Biochem. Biophys. 2009, 483, 236–245.
90	Ferreira, V.; López, R.; Cacho, J.F. Quantitative Determination of the Odorants of Young Red Wines from Different Grape Varieties. J. Sci. Food Agric. 2000, 80, 1659–1667. https://doi.org/10.1002/1097-0010(20000901)80:11<1659::AID-JSFA693>3.0.CO;2-6.
91	Giri, A.; Osako, K.; Ohshima, T. Identification and Characterisation of Headspace Volatiles of Fish Miso, a Japanese Fish Meat Based Fermented Paste, with Special Emphasis on Effect of Fish Species and Meat Washing. Food Chem 2010, 120, 621–631. https://doi.org/10.1016/j.foodchem.2009.10.036.
92	Buettner, A. (Ed.). Springer Handbook of Odor; Buettner, A., Ed.; Springer Handbooks; Springer: Cham, Switzerland, 2017. ISBN 978-3-319-26932-0.
93	Culleré, L.; Escudero, A.; Cacho, J.; Ferreira, V. Gas Chromatography-Olfactometry and Chemical Quantitative Study of the Aroma of Six Premium Quality Spanish Aged Red Wines. J. Agric. Food Chem. 2004, 52, 1653–1660. https://doi.org/10.1021/jf0350820.
93	Culleré, L.; Escudero, A.; Cacho, J.; Ferreira, V. Gas Chromatography-Olfactometry and Chemical Quantitative Study of the Aroma of Six Premium Quality Spanish Aged Red Wines. J. Agric. Food Chem. 2004, 52, 1653–1660. https://doi.org/10.1021/jf0350820.
94	Fritsch, H.T.; Schieberle, P. Identification Based on Quantitative Measurements and Aroma Recombination of the Character Impact Odorants in a Bavarian Pilsner-Type Beer. J. Agric. Food Chem. 2005, 53, 7544–7551. https://doi.org/10.1021/jf051167k.
95	Niu, Y.; Wang, P.; Xiao, Z.; Zhu, J.; Sun, X.; Wang, R. Evaluation of the Perceptual Interaction among Ester Aroma Compounds in Cherry Wines by GC–MS, GC–O, Odor Threshold and Sensory Analysis: An Insight at the Molecular Level. Food Chem. 2019, 275, 143–153. https://doi.org/10.1016/j.foodchem.2018.09.102.
96	Saison, D.; De Schutter, D.P.; Uyttenhove, B.; Delvaux, F.; Delvaux, F.R. Contribution of Staling Compounds to the Aged Flavour of Lager Beer by Studying Their Flavour Thresholds. Food Chem. 2009, 114, 1206–1215. https://doi.org/10.1016/j.foodchem.2008.10.078.
97	Cometto-Muñiz, J.E.; Abraham, M.H. Olfactory Psychometric Functions for Homologous 2-Ketones. Behav. Brain Res. 2009, 201, 207–215. https://doi.org/10.1016/j.bbr.2009.02.014.
98	Escudero, A.; Campo, E.; Fariña, L.; Cacho, J.; Ferreira, V. Analytical Characterization of the Aroma of Five Premium Red Wines. Insights into the Role of Odor Families and the Concept of Fruitiness of Wines. J. Agric. Food Chem. 2007, 55, 4501–4510. https://doi.org/10.1021/jf0636418.
99	Tominaga, T.; Niclass, Y.; Frérot, E.; Dubourdieu, D. Stereoisomeric Distribution of 3-Mercaptohexan-1-ol and 3-Mercaptohexyl Acetate in Dry and Sweet White Wines Made from Vitis vinifera (var. Sauvignon Blanc and Semillon). J. Agric. Food Chem. 2006, 54, 7251–7255. https://doi.org/10.1021/jf061566v.
100	Peng, S.; Ding, Z.; Zhao, L.; Fei, J.; Xuan, Z.; Huang, C.; Chen, X. Determination of Seven Odorants in Purified Water among Worldwide Brands by HS-SPME Coupled to GC-MS. Chromatographia 2014, 77, 729–735. https://doi.org/10.1007/s10337-014-2676-y.
101	Qian, Y.L.; An, Y.; Chen, S.; Qian, M.C. Characterization of Qingke Liquor Aroma from Tibet. J. Agric. Food Chem. 2019, 67, 13870–13881. https://doi.org/10.1021/acs.jafc.9b05849.
102	Mestres, M.; Busto, O.; Guasch, J. Analysis of Organic Sulfur Compounds in Wine Aroma. J. Chromatogr. A 2000, 881, 569–581. https://doi.org/10.1016/S0021-9673(00)00220-X.
103	Lee, S.J.; Noble, A.C. Characterization of Odor-Active Compounds in Californian Chardonnay Wines Using GC-Olfactometry and GC-Mass Spectrometry. J. Agric. Food Chem. 2003, 51, 8036–8044. https://doi.org/10.1021/jf034747v.
104	Chemical Book. Available online: https://www.chemicalbook.com/ProductIndex_EN.aspx (accessed on 21 March 2023).
105	National Institutes of Health (NIH) PubChem Available online: https://pubchem.ncbi.nlm.nih.gov (accessed on 18 April 2023).
